# Supplementary material for: Cardiac Genetic Variants in Sudden, Unexpected Death in Epilepsy: From Challenging DNA Extraction Methods to Updated NGS Panels for Improved Genetic Analysis
Source: Genes (Basel). 2025 Oct 28;16(11):1272. doi: 10.3390/genes16111272 (PMC12652396; doi:10.3390/genes16111272)
Supplement: Supplementary file 1 [file genes-16-01272-s001.zip]

Archive with 1 entries (1 files):
- genes-3917369-supplementary.pdf
